# Supplementary material for: Novel Porcine Getah Virus from Diarrheal Piglets in Jiangxi Province, China: Prevalence, Genome Sequence, and Pathogenicity
Source: Animals (Basel). 2024 Oct 16;14(20):2980. doi: 10.3390/ani14202980 (PMC11503733; doi:10.3390/ani14202980)
Supplement: Supplementary file 1 [file animals-14-02980-s001.zip]

Archive with 2 entries (2 files):
- Supplementary Table S1.xlsx
- Supplementary Tables 2-6.pdf
