# Supplementary material for: Novel Porcine Getah Virus from Diarrheal Piglets in Jiangxi Province, China: Prevalence, Genome Sequence, and Pathogenicity
Source: Animals (Basel). 2024 Oct 16;14(20):2980. doi: 10.3390/ani14202980 (PMC11503733; doi:10.3390/ani14202980)
Supplement: Supplementary file 1 [file animals-14-02980-s001.zip › Supplementary Table S1.xlsx]

## Sheet: Sheet1
Table S1: Background information and detailed detection results of samples collected in this study
Collection date	District	Pig stage	Symptom	Collected tissue	GETV	PRRSV	PEDV	PDCoV	PoRV	TGEV
May-2022	Yingtan	Aborted fetus	stillbirth	Lung & lymph node	–	–	/	/	/	/
May-2022	Yingtan	Aborted fetus	stillbirth	Lung & lymph node	–	–	/	/	/	/
May-2022	Yingtan	Weaned piglet	neurological symptoms	Lung & lymph node	–	–	/	/	/	/
May-2022	Yingtan	Weaned piglet	neurological symptoms	Lung & lymph node	–	–	/	/	/	/
May-2022	Nanchang	Suckling piglet	Diarrhea	Feces	–	/	–	–	+	–
May-2022	Nanchang	Suckling piglet	Diarrhea	Feces	–	/	+	–	–	–
May-2022	Nanchang	Suckling piglet	Diarrhea	Intestine	–	/	+	–	–	–
May-2022	Ganzhou	Weaned piglet	Diarrhea	Feces	–	/	–	–	–	–
May-2022	Ganzhou	Weaned piglet	Diarrhea	Feces	–	/	–	–	–	–
May-2022	Fuzhou	Suckling piglet	Diarrhea	Feces	–	/	–	–	–	–
May-2022	Fuzhou	Suckling piglet	Diarrhea	Feces	–	/	–	–	–	–
May-2022	Fuzhou	Suckling piglet	Diarrhea	Feces	–	/	–	–	–	–
May-2022	Fuzhou	Suckling piglet	Diarrhea	Feces	–	/	–	–	–	–
May-2022	Nanchang	Suckling piglet	Diarrhea	Feces	–	/	–	–	–	–
May-2022	Nanchang	Suckling piglet	Diarrhea	Feces	–	/	–	–	–	–
May-2022	Nanchang	Suckling piglet	Diarrhea	Intestine	–	/	–	–	–	–
May-2022	Nanchang	Suckling piglet	Diarrhea	Intestine	–	/	–	–	–	–
Jun-2022	Ganzhou	Weaned piglet	Diarrhea	Feces	–	/	–	–	–	–
Jun-2022	Ganzhou	Weaned piglet	Diarrhea	Feces	–	/	–	–	–	–
Jul-2022	Yichun	Weaned piglet	Diarrhea	Feces	+	/	+	/	–	/
Jul-2022	Yichun	Weaned piglet	Diarrhea	Feces	+	/	+	/	–	/
Jul-2022	Ganzhou	Weaned piglet	Diarrhea	Feces	+	/	+	/	–	/
Jul-2022	Ganzhou	Weaned piglet	Diarrhea	Feces	–	/	–	+	+	–
Jul-2022	Ganzhou	Suckling piglet	Diarrhea	Intestine	–	/	–	–	–	–
Jul-2022	Ganzhou	Suckling piglet	Diarrhea	Intestine	–	/	–	–	–	–
Jul-2022	Ganzhou	Suckling piglet	Diarrhea	Intestine	–	/	–	–	–	–
Jul-2022	Ganzhou	Suckling piglet	Diarrhea	Intestine	–	/	–	–	–	–
Aug-2022	Jiujiang	Sow	Abortion	Blood	+	+	/	/	/	/
Aug-2022	Yichun	Sow	Abortion	Blood	–	+	/	/	/	/
Aug-2022	Yichun	Sow	Abortion	Blood	–	/	/	/	/	/
Aug-2022	Yichun	Sow	Abortion	Blood	–	/	/	/	/	/
Aug-2022	Jiujiang	Sow	Abortion	Blood	–	/	/	/	/	/
Aug-2022	Jiujiang	Sow	Abortion	Blood	–	/	/	/	/	/
Aug-2022	Jiujiang	Sow	Abortion	Blood	–	/	/	/	/	/
Aug-2022	Jiujiang	Sow	Abortion	Blood	–	/	/	/	/	/
Aug-2022	Ganzhou	Aborted fetus	stillbirth	Lung & lymph node	–	/	/	/	/	/
Aug-2022	Jiujiang	Sow	Abortion	Blood	+	–	/	/	/	/
Aug-2022	Jiujiang	Sow	Abortion	Blood	+	–	/	/	/	/
Aug-2022	Yichun	Sow	Abortion	Blood	–	–	/	/	/	/
Aug-2022	Yichun	Sow	Abortion	Blood	–	–	/	/	/	/
Aug-2022	Yichun	Sow	Abortion	Blood	–	–	/	/	/	/
Aug-2022	Jiujiang	Sow	Diarrhea	Feces	–	/	–	/	/	/
Aug-2022	Jiujiang	Sow	Diarrhea	Feces	–	/	–	/	/	/
Aug-2022	Jiujiang	Sow	Diarrhea	Feces	–	/	–	/	/	/
Aug-2022	Jiujiang	Sow	Diarrhea	Feces	–	/	–	/	/	/
Aug-2022	Jiujiang	Suckling piglet	Diarrhea	Feces	–	/	–	/	–	/
Aug-2022	Jiujiang	Suckling piglet	Diarrhea	Feces	–	/	–	/	–	/
Aug-2022	Jiujiang	Suckling piglet	Diarrhea	Feces	–	/	–	/	–	/
Aug-2022	Jiujiang	Suckling piglet	Diarrhea	Feces	–	/	–	/	–	/
Aug-2022	Jiujiang	Sow	Diarrhea	Feces	–	/	+	–	+	–
Aug-2022	Jiujiang	Suckling piglet	Diarrhea	Feces	+	/	–	–	+	–
Aug-2022	Jiujiang	Suckling piglet	Diarrhea	Feces	–	/	–	+	–	–
Aug-2022	Jiujiang	Sow	Diarrhea	Feces	+	/	–	–	–	–
Aug-2022	Jiujiang	Sow	Diarrhea	Feces	–	/	–	–	–	–
Sept-2022	Yichun	Sow	Abortion	Blood	–	–	/	/	/	/
Sept-2022	Yichun	Sow	Abortion	Blood	–	–	/	/	/	/
Sept-2022	Yichun	Sow	Diarrhea	Feces	–	/	–	/	/	/
Sept-2022	Yichun	Sow	Diarrhea	Feces	–	/	–	/	/	/
Sept-2022	Yichun	Sow	Diarrhea	Feces	–	/	–	/	/	/
Sept-2022	Yichun	Sow	Diarrhea	Feces	–	/	–	–	+	–
Sept-2022	Fuzhou	Suckling piglet	Diarrhea	Intestine	+	/	+	–	–	–
Sept-2022	Fuzhou	Suckling piglet	Diarrhea	Intestine	+	/	+	–	–	–
Sept-2022	Yichun	Sow	Diarrhea	Feces	–	/	–	–	–	–
Sept-2022	Ganzhou	Suckling piglet	Diarrhea	Intestine	–	/	–	–	–	–
Sept-2022	Fuzhou	Suckling piglet	Diarrhea	Intestine	–	/	–	–	–	–
Sept-2022	Fuzhou	Suckling piglet	Diarrhea	Intestine	–	/	–	–	–	–
Sept-2022	Yichun	Suckling piglet	Diarrhea	Intestine	–	/	–	–	–	–
Sept-2022	Yichun	Suckling piglet	Diarrhea	Intestine	–	/	–	–	–	–
Sept-2022	Yichun	Suckling piglet	Diarrhea	Intestine	–	/	–	–	–	–
Oct-2022	Fuzhou	Weaned piglet	neurological symptoms	Lung & lymph node	+	+	/	/	/	/
Oct-2022	Fuzhou	Weaned piglet	neurological symptoms	Lung & lymph node	+	–	/	/	/	/
Oct-2022	Nanchang	Sow	Abortion	Blood	–	–	/	/	/	/
Oct-2022	Nanchang	Sow	Abortion	Blood	–	–	/	/	/	/
Oct-2022	Fuzhou	Weaned piglet	neurological symptoms	Lung & lymph node	–	–	/	/	/	/
Oct-2022	Fuzhou	Weaned piglet	neurological symptoms	Lung & lymph node	–	–	/	/	/	/
Oct-2022	Fuzhou	Weaned piglet	neurological symptoms	Lung & lymph node	–	–	/	/	/	/
Oct-2022	Fuzhou	Weaned piglet	neurological symptoms	Lung & lymph node	–	–	/	/	/	/
Oct-2022	Nanchang	Sow	Diarrhea	Feces	+	/	+	/	–	/
Oct-2022	Nanchang	Sow	Diarrhea	Feces	+	/	+	/	–	/
Oct-2022	Ganzhou	Weaned piglet	Diarrhea	Feces	+	/	+	/	–	/
Oct-2022	Jiujiang	Suckling piglet	Diarrhea	Intestine	+	/	–	/	–	/
Oct-2022	Jiujiang	Suckling piglet	Diarrhea	Intestine	+	/	–	/	–	/
Oct-2022	Jiujiang	Suckling piglet	Diarrhea	Intestine	+	/	–	/	–	/
Oct-2022	Jiujiang	Suckling piglet	Diarrhea	Intestine	+	/	–	/	–	/
Oct-2022	Jiujiang	Suckling piglet	Diarrhea	Intestine	+	/	–	/	–	/
Oct-2022	Jiujiang	Suckling piglet	Diarrhea	Intestine	–	/	–	–	–	–
Oct-2022	Jiujiang	Suckling piglet	Diarrhea	Intestine	–	/	–	–	–	–
Oct-2022	Jiujiang	Suckling piglet	Diarrhea	Intestine	–	/	–	–	–	–
Oct-2022	Nanchang	Sow	Diarrhea	Feces	–	–	–	–	–	–
Nov-2022	Shangrao	Weaned piglet	neurological symptoms	Lung & lymph node	–	–	/	/	/	/
Nov-2022	Shangrao	Sow	Abortion	Blood	–	/	–	/	/	/
Nov-2022	Shangrao	Sow	Abortion	Blood	–	/	–	/	/	/
Nov-2022	Shangrao	Sow	Diarrhea	Feces	–	/	–	/	/	/
Nov-2022	Shangrao	Weaned piglet	Diarrhea	Feces	–	/	–	–	–	–
Nov-2022	Shangrao	Weaned piglet	Diarrhea	Feces	–	/	–	–	–	–
Nov-2022	Shangrao	Weaned piglet	Diarrhea	Feces	–	/	–	–	–	–
Nov-2022	Shangrao	Sow	Diarrhea	Feces	–	/	–	–	–	–
Nov-2022	Nanchang	Suckling piglet	Diarrhea	Intestine	–	/	–	–	–	–
Nov-2022	Nanchang	Suckling piglet	Diarrhea	Intestine	–	/	–	–	–	–
Nov-2022	Nanchang	Suckling piglet	Diarrhea	Intestine	–	/	–	–	–	–
Nov-2022	Nanchang	Suckling piglet	Diarrhea	Feces	–	/	–	–	–	–
Nov-2022	Fuzhou	Suckling piglet	Diarrhea	Feces	–	/	–	–	–	–
Nov-2022	Fuzhou	Suckling piglet	Diarrhea	Feces	–	/	–	–	–	–
Nov-2022	Fuzhou	Suckling piglet	Diarrhea	Feces	–	/	–	–	–	–
Dec-2022	Jiujiang	Aborted fetus	stillbirth	Lung & lymph node	+	+	/	/	/	/
Dec-2022	Jiujiang	Aborted fetus	mummified fetus	Lung & lymph node	–	/	/	/	/	/
Dec-2022	Jiujiang	Aborted fetus	mummified fetus	Lung & lymph node	–	/	/	/	/	/
Dec-2022	Jiujiang	Aborted fetus	mummified fetus	Lung & lymph node	–	/	/	/	/	/
Dec-2022	Jiujiang	Aborted fetus	mummified fetus	Lung & lymph node	–	/	/	/	/	/
Dec-2022	Jiujiang	Aborted fetus	mummified fetus	Lung & lymph node	–	/	/	/	/	/
Dec-2022	Jiujiang	Aborted fetus	stillbirth	Lung & lymph node	–	/	/	/	/	/
Dec-2022	Jiujiang	Aborted fetus	stillbirth	Lung & lymph node	–	/	/	/	/	/
Dec-2022	Jiujiang	Weaned piglet	neurological symptoms	Lung & lymph node	+	–	/	/	/	/
Dec-2022	Jiujiang	Weaned piglet	neurological symptoms	Lung & lymph node	+	–	/	/	/	/
Dec-2022	Jiujiang	Aborted fetus	stillbirth	Lung & lymph node	+	–	/	/	/	/
Dec-2022	Jiujiang	Aborted fetus	stillbirth	Lung & lymph node	+	–	/	/	/	/
Dec-2022	Jiujiang	Aborted fetus	stillbirth	Lung & lymph node	+	–	/	/	/	/
Dec-2022	Jiujiang	Aborted fetus	stillbirth	Lung & lymph node	+	–	/	/	/	/
Dec-2022	Jiujiang	Aborted fetus	stillbirth	Lung & lymph node	+	–	/	/	/	/
Dec-2022	Jiujiang	Aborted fetus	stillbirth	Lung & lymph node	+	–	/	/	/	/
Dec-2022	Jiujiang	Aborted fetus	mummified fetus	Lung & lymph node	+	–	/	/	/	/
Dec-2022	Jiujiang	Aborted fetus	mummified fetus	Lung & lymph node	+	–	/	/	/	/
Dec-2022	Jiujiang	Aborted fetus	stillbirth	Lung & lymph node	+	–	/	/	/	/
Dec-2022	Jiujiang	Aborted fetus	stillbirth	Lung & lymph node	–	–	/	/	/	/
Dec-2022	Jiujiang	Aborted fetus	stillbirth	Lung & lymph node	–	–	/	/	/	/
Dec-2022	Jiujiang	Aborted fetus	stillbirth	Lung & lymph node	–	–	/	/	/	/
Dec-2022	Jiujiang	Aborted fetus	stillbirth	Lung & lymph node	–	–	/	/	/	/
Dec-2022	Jiujiang	Aborted fetus	stillbirth	Lung & lymph node	–	–	/	/	/	/
Dec-2022	Jiujiang	Aborted fetus	stillbirth	Lung & lymph node	–	–	/	/	/	/
Dec-2022	Jiujiang	Aborted fetus	mummified fetus	Lung & lymph node	–	–	/	/	/	/
Dec-2022	Jiujiang	Weaned piglet	Diarrhea	Feces	+	/	–	/	–	/
Dec-2022	Jiujiang	Weaned piglet	Diarrhea	Feces	+	/	–	/	–	/
Dec-2022	Jiujiang	Weaned piglet	Diarrhea	Feces	+	/	–	/	–	/
Jan-2023	Jiujiang	Suckling piglet	Diarrhea	Intestine	+	/	–	+	+	–
Jan-2023	Jiujiang	Suckling piglet	Diarrhea	Intestine	–	/	+	+	–	–
Jan-2023	Jiujiang	Suckling piglet	Diarrhea	Intestine	–	/	+	+	–	–
Jan-2023	Jiujiang	Suckling piglet	Diarrhea	Intestine	–	/	–	+	–	–
Jan-2023	Jiujiang	Aborted fetus	stillbirth	Lung & lymph node	–	+	–	/	/	/
Jan-2023	Jiujiang	Aborted fetus	stillbirth	Lung & lymph node	+	+	–	/	/	/
Jan-2023	Jiujiang	Aborted fetus	stillbirth	Lung & lymph node	+	–	/	/	/	/
Jan-2023	Jiujiang	Aborted fetus	stillbirth	Lung & lymph node	+	–	–	/	/	/
Jan-2023	Jiujiang	Aborted fetus	stillbirth	Lung & lymph node	–	–	–	/	/	/
Jan-2023	Jiujiang	Aborted fetus	stillbirth	Lung & lymph node	–	–	–	/	/	/
Jun-2023	Shangrao	Suckling piglet	Diarrhea	Feces	–	/	+	/	–	/
Jan-2023	Jiujiang	Suckling piglet	Diarrhea	Intestine	+	/	–	–	+	–
Jan-2023	Jiujiang	Suckling piglet	Diarrhea	Intestine	+	/	+	–	–	–
Jan-2023	Jiujiang	Suckling piglet	Diarrhea	Intestine	–	/	+	–	–	–
Jan-2023	Jiujiang	Suckling piglet	Diarrhea	Intestine	–	/	+	–	–	–
Feb-2023	Nanchang	Suckling piglet	Diarrhea	Feces	+	/	–	/	+	/
Feb-2023	Nanchang	Suckling piglet	Diarrhea	Feces	+	/	–	/	–	/
Feb-2023	Nanchang	Suckling piglet	Diarrhea	Feces	+	/	–	/	–	/
Feb-2023	Yichun	Suckling piglet	Diarrhea	Intestine	+	/	–	–	+	–
Feb-2023	Yichun	Suckling piglet	Diarrhea	Feces	+	/	–	–	+	–
Feb-2023	Yichun	Suckling piglet	Diarrhea	Intestine	+	/	–	–	+	–
Feb-2023	Nanchang	Suckling piglet	Diarrhea	Feces	+	/	–	–	+	–
Feb-2023	Nanchang	Suckling piglet	Diarrhea	Feces	+	/	–	–	+	–
Feb-2023	Yichun	Suckling piglet	Diarrhea	Intestine	+	/	+	–	–	–
Feb-2023	Yichun	Suckling piglet	Diarrhea	Intestine	+	/	+	–	–	–
Feb-2023	Nanchang	Suckling piglet	Diarrhea	Feces	+	/	+	–	–	–
Feb-2023	Nanchang	Suckling piglet	Diarrhea	Feces	+	/	+	–	–	–
Feb-2023	Nanchang	Suckling piglet	Diarrhea	Feces	+	/	–	–	–	–
Mar-2023	Shangrao	Suckling piglet	Diarrhea	Feces	–	/	+	+	–	–
Mar-2023	Shangrao	Suckling piglet	Diarrhea	Feces	+	/	+	/	+	/
May-2023	Nanchang	Sow	Abortion	Blood	–	+	/	/	/	/
Mar-2023	Shangrao	Aborted fetus	stillbirth	Lung & lymph node	+	–	–	/	/	/
Mar-2023	Shangrao	Aborted fetus	stillbirth	Lung & lymph node	+	–	–	/	/	/
Mar-2023	Shangrao	Aborted fetus	stillbirth	Lung & lymph node	+	–	–	/	/	/
Mar-2023	Shangrao	Aborted fetus	stillbirth	Lung & lymph node	+	–	–	/	/	/
Mar-2023	Shangrao	Aborted fetus	stillbirth	Lung & lymph node	+	–	–	/	/	/
Mar-2023	Nanchang	Suckling piglet	Diarrhea	Feces	+	–	–	/	–	/
Mar-2023	Nanchang	Suckling piglet	Diarrhea	Feces	+	–	–	/	–	/
Mar-2023	Nanchang	Suckling piglet	Diarrhea	Feces	+	–	–	/	–	/
Mar-2023	Jiujiang	Suckling piglet	Diarrhea	Intestine	+	/	+	–	–	–
Mar-2023	Jiujiang	Suckling piglet	Diarrhea	Feces	–	/	+	–	–	–
Mar-2023	Shangrao	Suckling piglet	Diarrhea	Feces	–	/	+	–	–	–
Mar-2023	Shangrao	Suckling piglet	Diarrhea	Feces	–	/	+	–	–	–
Mar-2023	Jiujiang	Suckling piglet	Diarrhea	Intestine	+	/	+	–	–	–
Mar-2023	Jiujiang	Suckling piglet	Diarrhea	Feces	–	/	+	–	–	–
Mar-2023	Jiujiang	Suckling piglet	Diarrhea	Feces	–	/	+	–	–	–
Mar-2023	Jiujiang	Suckling piglet	Diarrhea	Feces	+	/	–	–	–	–
Mar-2023	Jiujiang	Suckling piglet	Diarrhea	Feces	+	/	–	–	–	–
Apr-2023	Yingtan	Suckling piglet	Diarrhea	Intestine	–	/	–	+	–	–
Apr-2023	Yichun	Suckling piglet	Diarrhea	Feces	+	/	+	/	–	/
Apr-2023	Yichun	Suckling piglet	Diarrhea	Feces	+	/	+	/	–	/
Apr-2023	Yichun	Suckling piglet	Diarrhea	Feces	+	/	–	–	+	–
Apr-2023	Yingtan	Suckling piglet	Diarrhea	Feces	+	/	–	–	+	–
Apr-2023	Yichun	Suckling piglet	Diarrhea	Feces	+	/	+	–	–	–
Apr-2023	Yingtan	Suckling piglet	Diarrhea	Feces	+	/	+	–	–	–
Apr-2023	Yingtan	Suckling piglet	Diarrhea	Feces	+	/	+	–	–	–
Apr-2023	Yichun	Suckling piglet	Diarrhea	Feces	+	/	+	–	–	–
Apr-2023	Yichun	Suckling piglet	Diarrhea	Feces	+	/	–	–	–	–
Apr-2023	Yingtan	Suckling piglet	Diarrhea	Intestine	+	/	–	–	–	–
Apr-2023	Yingtan	Suckling piglet	Diarrhea	Intestine	+	/	–	–	–	–
May-2023	Jiujiang	Aborted fetus	mummified fetus	Lung & lymph node	–	+	–	/	/	/
May-2023	Jiujiang	Aborted fetus	mummified fetus	Lung & lymph node	+	–	/	/	/	/
May-2023	Nanchang	Sow	Abortion	Blood	+	–	/	/	/	/
May-2023	Jiujiang	Aborted fetus	mummified fetus	Lung & lymph node	+	–	–	/	/	/
May-2023	Jiujiang	Aborted fetus	mummified fetus	Lung & lymph node	+	–	–	/	/	/
May-2023	Jiujiang	Aborted fetus	mummified fetus	Lung & lymph node	+	–	–	/	/	/
Jun-2023	Shangrao	Suckling piglet	Diarrhea	Feces	+	/	+	–	–	–
Jun-2023	Shangrao	Suckling piglet	Diarrhea	Feces	+	/	+	–	–	–
Jun-2023	Shangrao	Suckling piglet	Diarrhea	Feces	+	/	+	–	–	–
Jun-2023	Shangrao	Suckling piglet	Diarrhea	Feces	–	/	+	–	–	–
Jul-2023	Yichun	Sow	Abortion	Blood	–	/	/	/	/	/
Jul-2023	Yichun	Sow	Abortion	Blood	–	/	/	/	/	/
Jul-2023	Shangrao	Aborted fetus	stillbirth	Lung & lymph node	–	/	/	/	/	/
Jul-2023	Yichun	Aborted fetus	stillbirth	Lung & lymph node	–	/	–	/	/	/
Jul-2023	Yichun	Sow	Abortion	Blood	+	–	/	/	/	/
Jul-2023	Yichun	Sow	Abortion	Blood	+	–	/	/	/	/
Jul-2023	Yichun	Aborted fetus	stillbirth	Lung & lymph node	+	–	–	/	/	/
Aug-2023	Ganzhou	Suckling piglet	Diarrhea	Intestine	–	/	+	+	–	–
Aug-2023	Ganzhou	Suckling piglet	Diarrhea	Intestine	–	/	+	+	–	–
Aug-2023	Ganzhou	Suckling piglet	Diarrhea	Intestine	–	/	+	+	–	–
Aug-2023	Ganzhou	Suckling piglet	Diarrhea	Intestine	+	/	+	–	–	–
Aug-2023	Ganzhou	Suckling piglet	Diarrhea	Intestine	+	/	+	–	–	–
Aug-2023	Ganzhou	Suckling piglet	Diarrhea	Intestine	–	/	+	–	–	–
Aug-2023	Jiujiang	Suckling piglet	Diarrhea	Feces	+	/	–	–	–	–
Aug-2023	Jiujiang	Suckling piglet	Diarrhea	Feces	+	/	–	–	–	–
Aug-2023	Jiujiang	Suckling piglet	Diarrhea	Feces	+	/	–	–	–	–
Aug-2023	Jiujiang	Suckling piglet	Diarrhea	Feces	+	/	–	–	–	–
Aug-2023	Jiujiang	Suckling piglet	Diarrhea	Feces	+	/	–	–	–	–
Aug-2023	Ganzhou	Suckling piglet	Diarrhea	Intestine	–	/	–	–	–	–
Sept-2023	Yichun	Sow	Abortion	Blood	+	/	–	/	/	/
Sept-2023	Yichun	Sow	Abortion	Blood	+	/	–	/	/	/
Sept-2023	Yichun	Sow	Abortion	Blood	–	/	/	/	/	/
Sept-2023	Yichun	Sow	Abortion	Blood	–	/	/	/	/	/
Sept-2023	Yichun	Sow	Abortion	Blood	–	/	/	/	/	/
Sept-2023	Yichun	Sow	Abortion	Blood	–	/	/	/	/	/
Sept-2023	Yichun	Sow	Abortion	Blood	–	–	/	/	/	/
Sept-2023	Yichun	Sow	Abortion	Blood	+	–	/	/	/	/
Sept-2023	Yichun	Sow	Abortion	Blood	+	–	/	/	/	/
Sept-2023	Yichun	Sow	Abortion	Blood	+	–	/	/	/	/
Sept-2023	Yichun	Sow	Abortion	Blood	+	–	/	/	/	/
Sept-2023	Yichun	Sow	Abortion	Blood	+	–	/	/	/	/
Sept-2023	Yichun	Sow	Abortion	Blood	+	–	/	/	/	/
Sept-2023	Ganzhou	Suckling piglet	Diarrhea	Intestine	+	/	+	–	–	–
Sept-2023	Ganzhou	Suckling piglet	Diarrhea	Intestine	+	/	–	–	–	–
Oct-2023	Shangrao	Aborted fetus	stillbirth	Lung & lymph node	+	/	–	/	/	/
Oct-2023	Shangrao	Aborted fetus	stillbirth	Lung & lymph node	–	/	–	/	/	/
Oct-2023	Shangrao	Aborted fetus	stillbirth	Lung & lymph node	–	/	–	/	/	/
Oct-2023	Shangrao	Aborted fetus	stillbirth	Lung & lymph node	–	/	–	/	/	/
Oct-2023	Shangrao	Aborted fetus	stillbirth	Lung & lymph node	+	–	–	/	–	/
Oct-2023	Yichun	Suckling piglet	Diarrhea	Intestine	+	/	+	–	+	–
Oct-2023	Yichun	Suckling piglet	Diarrhea	Intestine	+	/	–	–	+	–
Oct-2023	Yichun	Suckling piglet	Diarrhea	Intestine	+	/	–	–	+	–
Oct-2023	Yichun	Suckling piglet	Diarrhea	Intestine	+	/	–	–	+	–
Oct-2023	Yichun	Suckling piglet	Diarrhea	Intestine	+	/	+	–	–	–
Oct-2023	Yichun	Suckling piglet	Diarrhea	Intestine	+	/	–	–	–	–
Oct-2023	Yichun	Suckling piglet	Diarrhea	Intestine	+	/	–	–	–	–
Nov-2023	Yingtan	Suckling piglet	Diarrhea	Intestine	+	/	+	+	–	–
Nov-2023	Yingtan	Sow	Diarrhea	Feces	–	/	–	+	–	–
Nov-2023	Yingtan	Sow	Diarrhea	Feces	–	/	–	+	–	–
Nov-2023	Yingtan	Sow	Diarrhea	Feces	–	/	–	+	–	–
Nov-2023	Yingtan	Sow	Diarrhea	Feces	–	/	–	+	–	–
Nov-2023	Yingtan	Suckling piglet	Diarrhea	Intestine	–	/	–	+	–	–
Nov-2023	Yingtan	Suckling piglet	Diarrhea	Intestine	–	/	–	+	–	–
Nov-2023	Yingtan	Suckling piglet	Diarrhea	Intestine	–	/	–	+	–	–
Nov-2023	Yingtan	Suckling piglet	Diarrhea	Intestine	–	/	–	+	–	–
Nov-2023	Yingtan	Suckling piglet	Diarrhea	Intestine	–	/	–	+	–	–
Nov-2023	Yingtan	Suckling piglet	Diarrhea	Intestine	–	/	–	+	–	–
Nov-2023	Jiujiang	Suckling piglet	Diarrhea	Feces	+	/	–	+	–	–
Nov-2023	Yingtan	Sow	Diarrhea	Feces	–	/	–	+	–	–
Nov-2023	Jiujiang	Sow	Abortion	Blood	+	–	/	/	/	/
Nov-2023	Jiujiang	Sow	Abortion	Blood	+	–	/	/	/	/
Nov-2023	Jiujiang	Sow	Abortion	Blood	+	–	/	/	/	/
Nov-2023	Jiujiang	Sow	Abortion	Blood	–	–	/	/	/	/
Nov-2023	Ganzhou	Suckling piglet	Diarrhea	Feces	+	/	–	/	–	/
Nov-2023	Ganzhou	Suckling piglet	Diarrhea	Feces	+	/	–	/	–	/
Nov-2023	Ganzhou	Suckling piglet	Diarrhea	Feces	+	/	–	/	–	/
Nov-2023	Ganzhou	Suckling piglet	Diarrhea	Feces	+	–	–	/	–	/
Nov-2023	Jiujiang	Suckling piglet	Diarrhea	Feces	+	/	–	–	+	–
Nov-2023	Yingtan	Suckling piglet	Diarrhea	Intestine	–	/	–	–	+	–
Nov-2023	Ganzhou	Suckling piglet	Diarrhea	Feces	+	/	+	–	–	–
Nov-2023	Ganzhou	Suckling piglet	Diarrhea	Feces	+	/	+	–	–	–
Nov-2023	Ganzhou	Suckling piglet	Diarrhea	Feces	+	/	–	–	–	–
Nov-2023	Ganzhou	Suckling piglet	Diarrhea	Feces	+	/	–	–	–	–
Nov-2023	Ganzhou	Suckling piglet	Diarrhea	Feces	+	/	–	–	–	–
Dec-2023	Nanchang	Sow	Diarrhea	Feces	–	/	+	+	–	–
Dec-2023	Nanchang	Suckling piglet	Diarrhea	Feces	+	/	–	+	–	–
Dec-2023	Yichun	Suckling piglet	Diarrhea	Feces	–	/	–	+	–	–
Dec-2023	Nanchang	Sow	Diarrhea	Feces	–	/	–	+	–	–
Dec-2023	Nanchang	Sow	Diarrhea	Feces	–	/	–	+	–	–
Dec-2023	Nanchang	Sow	Diarrhea	Feces	–	/	–	+	–	–
Dec-2023	Nanchang	Suckling piglet	Diarrhea	Intestine	–	/	–	+	–	–
Dec-2023	Nanchang	Suckling piglet	Diarrhea	Intestine	–	/	–	+	–	–
Dec-2023	Nanchang	Suckling piglet	Diarrhea	Intestine	–	/	–	+	–	–
Dec-2023	Nanchang	Suckling piglet	Diarrhea	Intestine	–	/	–	+	–	–
Dec-2023	Nanchang	Suckling piglet	Diarrhea	Feces	–	/	–	+	–	–
Dec-2023	Nanchang	Suckling piglet	Diarrhea	Feces	–	/	–	+	–	–
Dec-2023	Nanchang	Suckling piglet	Diarrhea	Feces	–	/	–	+	–	–
Dec-2023	Nanchang	Suckling piglet	Diarrhea	Feces	–	/	–	+	–	–
Dec-2023	Ganzhou	Suckling piglet	Diarrhea	Feces	+	/	–	+	–	–
Dec-2023	Yichun	Suckling piglet	Diarrhea	Feces	–	/	–	+	–	–
Dec-2023	Yichun	Suckling piglet	Diarrhea	Feces	–	/	–	+	–	–
Dec-2023	Nanchang	Sow	Diarrhea	Feces	–	/	–	+	–	–
Dec-2023	Ganzhou	Suckling piglet	Diarrhea	Feces	+	/	–	/	+	/
Dec-2023	Yichun	Sow	Abortion	Blood	+	/	/	/	/	/
Dec-2023	Yichun	Sow	Abortion	Blood	+	/	/	/	/	/
Dec-2023	Nanchang	Sow	Abortion	Blood	–	–	/	/	/	/
Dec-2023	Nanchang	Sow	Abortion	Blood	–	–	/	/	/	/
Dec-2023	Shangrao	Aborted fetus	mummified fetus	Lung & lymph node	+	–	/	/	/	/
Dec-2023	Shangrao	Aborted fetus	mummified fetus	Lung & lymph node	+	–	/	/	/	/
Dec-2023	Nanchang	Aborted fetus	mummified fetus	Lung & lymph node	–	–	–	/	/	/
Dec-2023	Nanchang	Sow	Abortion	Blood	+	–	/	/	/	/
Dec-2023	Nanchang	Sow	Abortion	Blood	+	–	/	/	/	/
Dec-2023	Nanchang	Sow	Abortion	Blood	+	–	/	/	/	/
Dec-2023	Nanchang	Sow	Abortion	Blood	–	–	/	/	/	/
Dec-2023	Nanchang	Sow	Abortion	Blood	–	–	/	/	/	/
Dec-2023	Nanchang	Sow	Abortion	Blood	–	–	/	/	/	/
Dec-2023	Nanchang	Sow	Abortion	Blood	–	–	/	/	/	/
Dec-2023	Nanchang	Sow	Abortion	Blood	–	–	/	/	/	/
Dec-2023	Nanchang	Sow	Abortion	Blood	–	–	/	/	/	/
Dec-2023	Nanchang	Sow	Abortion	Blood	–	–	/	/	/	/
Dec-2023	Nanchang	Sow	Abortion	Blood	–	–	/	/	/	/
Dec-2023	Nanchang	Aborted fetus	mummified fetus	Lung & lymph node	–	–	–	/	/	/
Dec-2023	Shangrao	Aborted fetus	mummified fetus	Lung & lymph node	+	–	–	/	/	/
Dec-2023	Yichun	Suckling piglet	Diarrhea	Feces	–	–	–	/	–	/
Dec-2023	Yichun	Suckling piglet	Diarrhea	Feces	–	–	–	/	–	/
Dec-2023	Yichun	Suckling piglet	Diarrhea	Feces	–	–	–	/	–	/
Dec-2023	Yichun	Suckling piglet	Diarrhea	Feces	–	–	–	/	–	/
Dec-2023	Ganzhou	Suckling piglet	Diarrhea	Feces	+	/	–	–	+	–
Dec-2023	Yichun	Suckling piglet	Diarrhea	Feces	–	/	+	–	–	–
Dec-2023	Ganzhou	Suckling piglet	Diarrhea	Feces	+	/	–	–	–	–
Jan-2024	Yingtan	Suckling piglet	Diarrhea	Feces	+	/	+	+	+	–
Jan-2024	Nanchang	Suckling piglet	Diarrhea	Feces	+	/	+	/	/	/
Jan-2024	Nanchang	Weaned piglet	neurological symptoms	Lung & lymph node	+	/	+	/	/	/
Jan-2024	Nanchang	Weaned piglet	neurological symptoms	Lung & lymph node	+	/	+	/	/	/
Jan-2024	Nanchang	Weaned piglet	neurological symptoms	Lung & lymph node	+	/	+	/	/	/
Jan-2024	Nanchang	Weaned piglet	neurological symptoms	Lung & lymph node	+	/	+	/	/	/
Jan-2024	Ganzhou	Sow	Abortion	Blood	+	–	/	/	/	/
Jan-2024	Ganzhou	Sow	Abortion	Blood	+	–	/	/	/	/
Jan-2024	Ganzhou	Sow	Abortion	Blood	+	–	/	/	/	/
Jan-2024	Ganzhou	Sow	Abortion	Blood	+	–	/	/	/	/
Jan-2024	Ganzhou	Aborted fetus	stillbirth	Lung & lymph node	+	–	/	/	/	/
Jan-2024	Ganzhou	Aborted fetus	stillbirth	Lung & lymph node	+	–	/	/	/	/
Jan-2024	Ganzhou	Aborted fetus	stillbirth	Lung & lymph node	+	–	/	/	/	/
Jan-2024	Nanchang	Weaned piglet	neurological symptoms	Lung & lymph node	–	–	/	/	/	/
Jan-2024	Yichun	Aborted fetus	mummified fetus	Lung & lymph node	–	–	/	/	/	/
Jan-2024	Yichun	Aborted fetus	mummified fetus	Lung & lymph node	–	–	/	/	/	/
Jan-2024	Ganzhou	Suckling piglet	Diarrhea	Feces	+	/	+	/	–	/
Jan-2024	Ganzhou	Suckling piglet	Diarrhea	Feces	+	/	+	/	–	/
Jan-2024	Ganzhou	Suckling piglet	Diarrhea	Feces	+	/	+	/	–	/
Jan-2024	Ganzhou	Suckling piglet	Diarrhea	Feces	+	/	+	/	–	/
Jan-2024	Ganzhou	Suckling piglet	Diarrhea	Feces	+	/	+	/	–	/
Jan-2024	Nanchang	Suckling piglet	Diarrhea	Feces	+	/	–	/	–	/
Jan-2024	Nanchang	Suckling piglet	Diarrhea	Feces	+	/	–	/	–	/
Jan-2024	Nanchang	Suckling piglet	Diarrhea	Feces	+	/	–	/	–	/
Jan-2024	Nanchang	Suckling piglet	Diarrhea	Feces	+	/	–	/	–	/
Jan-2024	Nanchang	Suckling piglet	Diarrhea	Feces	+	/	–	/	–	/
Jan-2024	Nanchang	Suckling piglet	Diarrhea	Feces	+	/	–	/	–	/
Jan-2024	Yingtan	Weaned piglet	Diarrhea	Feces	+	/	–	/	–	/
Jan-2024	Yichun	Suckling piglet	Diarrhea	Intestine	+	/	–	–	–	–
Jan-2024	Yichun	Suckling piglet	Diarrhea	Intestine	+	/	–	–	–	–
Jan-2024	Yichun	Suckling piglet	Diarrhea	Intestine	+	/	–	–	–	–
Feb-2024	Nanchang	Suckling piglet	Diarrhea	Feces	–	/	–	+	–	–
Feb-2024	Nanchang	Suckling piglet	Diarrhea	Feces	–	/	–	+	–	–
Feb-2024	Nanchang	Suckling piglet	Diarrhea	Feces	–	/	–	+	–	–
Feb-2024	Nanchang	Suckling piglet	Diarrhea	Feces	–	/	–	+	–	–
Feb-2024	Nanchang	Suckling piglet	Diarrhea	Feces	–	/	–	+	–	–
Feb-2024	Nanchang	Sow	Abortion	Blood	+	+	/	/	/	/
Feb-2024	Yichun	Weaned piglet	neurological symptoms	Lung & lymph node	–	/	/	/	/	/
Feb-2024	Yichun	Weaned piglet	neurological symptoms	Lung & lymph node	–	/	/	/	/	/
Feb-2024	Yichun	Weaned piglet	neurological symptoms	Lung & lymph node	–	/	/	/	/	/
Feb-2024	Yichun	Weaned piglet	neurological symptoms	Lung & lymph node	–	/	/	/	/	/
Feb-2024	Nanchang	Sow	Abortion	Blood	+	–	/	/	/	/
Feb-2024	Yichun	Sow	Abortion	Blood	+	–	/	/	/	/
Feb-2024	Yichun	Sow	Abortion	Blood	+	–	/	/	/	/
Feb-2024	Shangrao	Aborted fetus	mummified fetus	Lung & lymph node	+	–	/	/	/	/
Feb-2024	Nanchang	Sow	Abortion	Blood	–	–	/	/	/	/
Feb-2024	Nanchang	Sow	Abortion	Blood	–	–	/	/	/	/
Feb-2024	Nanchang	Sow	Abortion	Blood	–	–	/	/	/	/
Feb-2024	Nanchang	Sow	Abortion	Blood	–	–	/	/	/	/
Feb-2024	Nanchang	Sow	Abortion	Blood	–	–	/	/	/	/
Feb-2024	Nanchang	Sow	Abortion	Blood	–	–	/	/	/	/
Feb-2024	Nanchang	Sow	Abortion	Blood	–	–	/	/	/	/
Feb-2024	Nanchang	Sow	Abortion	Blood	–	–	/	/	/	/
Feb-2024	Nanchang	Sow	Abortion	Blood	–	–	/	/	/	/
Feb-2024	Nanchang	Sow	Abortion	Blood	–	–	/	/	/	/
Feb-2024	Nanchang	Sow	Abortion	Blood	–	–	/	/	/	/
Feb-2024	Nanchang	Aborted fetus	mummified fetus	Lung & lymph node	–	–	/	/	/	/
Feb-2024	Nanchang	Aborted fetus	mummified fetus	Lung & lymph node	–	–	/	/	/	/
Feb-2024	Yichun	Weaned piglet	Diarrhea	Feces	–	/	–	/	–	/
Feb-2024	Nanchang	Sow	Diarrhea	Feces	–	/	–	/	–	/
Feb-2024	Ganzhou	Suckling piglet	Diarrhea	Feces	+	/	–	–	–	–
Feb-2024	Ganzhou	Suckling piglet	Diarrhea	Feces	+	/	–	–	–	–
Feb-2024	Ganzhou	Weaned piglet	Diarrhea	Feces	+	/	–	–	–	–
Feb-2024	Ganzhou	Weaned piglet	Diarrhea	Feces	+	/	–	–	–	–
Mar-2024	Shangrao	Sow	Diarrhea	Feces	+	/	+	+	–	–
Mar-2024	Shangrao	Sow	Diarrhea	Feces	+	/	+	+	–	–
Mar-2024	Nanchang	Sow	Diarrhea	Feces	+	/	–	+	–	–
Mar-2024	Shangrao	Sow	Diarrhea	Feces	+	/	–	+	–	–
Mar-2024	Jiujiang	Suckling piglet	Diarrhea	Intestine	–	/	–	+	–	–
Mar-2024	Jiujiang	Suckling piglet	Diarrhea	Feces	–	/	–	+	–	–
Mar-2024	Jiujiang	Suckling piglet	Diarrhea	Feces	–	/	–	+	–	–
Mar-2024	Jiujiang	Weaned piglet	neurological symptoms	Lung & lymph node	–	/	/	/	/	/
Mar-2024	Nanchang	Aborted fetus	mummified fetus	Lung & lymph node	+	–	/	/	/	/
Mar-2024	Nanchang	Aborted fetus	mummified fetus	Lung & lymph node	+	–	/	/	/	/
Mar-2024	Nanchang	Aborted fetus	stillbirth	Lung & lymph node	–	–	/	/	/	/
Mar-2024	Nanchang	Aborted fetus	mummified fetus	Lung & lymph node	–	–	/	/	/	/
Mar-2024	Nanchang	Sow	Diarrhea	Feces	+	/	–	/	–	/
Mar-2024	Nanchang	Sow	Diarrhea	Feces	+	/	–	/	–	/
Mar-2024	Nanchang	Sow	Diarrhea	Feces	+	/	–	/	–	/
Mar-2024	Jiujiang	Suckling piglet	Diarrhea	Intestine	–	/	–	/	–	/
Mar-2024	Shangrao	Sow	Diarrhea	Feces	+	/	+	–	–	–
Mar-2024	Shangrao	Suckling piglet	Diarrhea	Feces	+	/	+	–	–	–
Mar-2024	Shangrao	Suckling piglet	Diarrhea	Feces	+	/	+	–	–	–
Mar-2024	Shangrao	Suckling piglet	Diarrhea	Feces	+	/	+	–	–	–
Mar-2024	Shangrao	Suckling piglet	Diarrhea	Feces	+	/	+	–	–	–
Mar-2024	Shangrao	Weaned piglet	Diarrhea	Feces	+	/	+	–	–	–
Mar-2024	Shangrao	Sow	Diarrhea	Feces	+	/	–	–	–	–
Mar-2024	Shangrao	Suckling piglet	Diarrhea	Feces	+	/	–	–	–	–
